# Supplementary material for: Genome-wide characterization of trichome birefringence-like genes provides insights into fiber yield improvement
Source: Front Plant Sci. 2023 Mar 15;14:1127760. doi: 10.3389/fpls.2023.1127760 (PMC10050746; doi:10.3389/fpls.2023.1127760)
Supplement: Supplementary file 4 [file Table_1.xlsx]

## Sheet: Sheet1
Table S1. Quantitative RT-PCR primers used in the research.
Number	Name	Sequence(5'-3')
1	CDS-GH_D02G1759-F	GAACACGGGGGACTCTTGACATGGATGTGA AGAAACATGC
2	CDS-GH_D02G1759-R	GATCGGGGAAATTCGAGCTGGTCACTAAATTTCCCTTCCAGCCT
3	35S-GH_D02G1759-GFP-F	AGAGAACACGGGGGACTCTAGAGATGGATGTGA AGAAACATGC
4	35S-GH_D02G1759-GFP-R	TCGCCCTTGCTCACCATGGTACCAATTTCCCTTCCAGCCT
5	qRT-GH_D02G1759-F	TTGTATCCTCCGCCGAAGTG
6	qRT-GH_D02G1759-R	GGTCCACCAATGACCAGTGT
7	qRT-GH_D01G1448-F	TGCTTGTTTTTGGTGTGGAAAT
8	qRT-GH_D01G1448-R	GTACGGCCTTAGCAACGTCT
9	qRT-GH_D04G0930-F	TAGGGGTTATTCCGCATCGC
10	qRT-GH_D04G0930-R	ATGGGTGGCCATCCTTTCTG
11	qRT-GH_A04G0655-F	TCATGTTTGCCTTCGTCGGT
12	qRT-GH_A04G0655-R	CCTCACTTGGATTGTCGGCT
13	qRT-GH_A01G2068-F	GTTGGTGTTAGAATCGGTGC
14	qRT-GH_A01G2068-R	GCGTAGAGAAGCTCGTTCCA
15	qRT-GH_D01G2148-F	CTGACCCAAGCTTCATCTCCA
16	qRT-GH_D01G2148-R	GCTGACAGCTCTGAACCACT
17	β-Actin-F	ATCCTCCGTCTTGACCTTG
18	β-Actin-R	TGTCCGTCAGGCAACTCAT
19	At-Actin2-F	TAACTCTCCCGCTATGTATGTC
20	At-Actin2-R	GAGAAACCCTCGTAGATTGG
