# Supplementary material for: Genome-wide characterization of trichome birefringence-like genes provides insights into fiber yield improvement
Source: Front Plant Sci. 2023 Mar 15;14:1127760. doi: 10.3389/fpls.2023.1127760 (PMC10050746; doi:10.3389/fpls.2023.1127760)
Supplement: Supplementary file 5 [file Table_2.xlsx]

## Sheet: sheet1
Table S2. Genome-wide identification of TBL family genes in G. hirsutum, G. barbadense, G. arboreum, and G. raimondii.
Gene name	Gene ID	Number of Amino Acid	Molecular Weight	Theoretical pI	Instability Index	Aliphatic Index	Grand Average of Hydropathicity
GhTBL1	GH_A01G0442	371	41831	8.25	28.94	81.75	-0.135
GhTBL2	GH_A01G0443	366	41577.4	6.5	29.61	80.9	-0.27
GhTBL3	GH_A01G1358	546	62597.8	9.08	45.37	63.17	-0.586
GhTBL4	GH_A01G1933	404	46919.8	8.47	39.03	83.44	-0.329
GhTBL5	GH_A01G1946	424	48269.2	9.11	39.11	74.27	-0.371
GhTBL6	GH_A01G2068	620	69372.9	9.26	37.98	60.97	-0.663
GhTBL7	GH_A01G2216	420	48717	9.45	46.65	76.36	-0.458
GhTBL8	GH_A01G2485	323	38066.4	6.8	49.54	81.11	-0.481
GhTBL9	GH_A02G0319	452	52420.7	6.64	52.86	70.66	-0.411
GhTBL10	GH_A02G1044	449	51647.3	9	38.94	85.01	-0.137
GhTBL11	GH_A02G1136	429	49245.3	5.94	35.74	80.19	-0.371
GhTBL12	GH_A03G0259	411	47925.9	8.49	42.08	77.54	-0.363
GhTBL13	GH_A03G1589	368	41751.5	5.63	29.05	69.84	-0.671
GhTBL14	GH_A03G1637	443	50268.2	6.52	53.94	73.48	-0.381
GhTBL15	GH_A03G1782	185	20737.7	5.62	41.33	81.57	-0.102
GhTBL16	GH_A04G0414	320	37531.9	7.64	36.42	78.56	-0.403
GhTBL17	GH_A04G0655	654	73360.3	9.39	45.27	61.57	-0.652
GhTBL18	GH_A04G1115	422	48712.9	8.95	40.43	76	-0.445
GhTBL19	GH_A04G1123	866	100971	8.39	48.52	81.42	-0.471
GhTBL20	GH_A04G1146	445	51274.2	7.62	53.41	75.12	-0.475
GhTBL21	GH_A04G1558	415	47283.9	8.73	39.79	75.66	-0.4
GhTBL22	GH_A05G3269	423	49109.7	9.53	35.25	80.54	-0.249
GhTBL23	GH_A05G3406	400	45587.7	6.98	47.57	85.32	-0.225
GhTBL24	GH_A05G3454	486	56770.3	5.1	47.32	76.91	-0.526
GhTBL25	GH_A05G3456	423	49603.5	6.21	36.49	69.79	-0.424
GhTBL26	GH_A05G3457	409	47723.8	7.54	41.82	83.37	-0.334
GhTBL27	GH_A05G3458	425	49247.2	5.67	34.52	74.73	-0.352
GhTBL28	GH_A05G3806	451	51915.7	9.02	40.46	74.12	-0.366
GhTBL29	GH_A05G4035	315	36091.2	9.49	50.37	68.41	-0.479
GhTBL30	GH_A06G1841	325	38037.6	8.86	28.26	80.65	-0.412
GhTBL31	GH_A06G1861	422	48694.2	9.27	42.25	73.25	-0.46
GhTBL32	GH_A06G1862	385	44557.1	8.28	51.37	69.35	-0.634
GhTBL33	GH_A06G2281	356	40958.9	9	32.22	73.65	-0.319
GhTBL34	GH_A07G0158	500	56793.7	8.91	52.7	74.7	-0.566
GhTBL35	GH_A07G0455	569	63363.6	7.13	47.06	70.35	-0.484
GhTBL36	GH_A07G0611	185	20739.7	5.83	43.76	79.46	-0.143
GhTBL37	GH_A07G1148	389	44589.8	7.59	30.23	67.94	-0.306
GhTBL38	GH_A07G1867	277	31012.3	5.25	43.74	77.08	-0.168
GhTBL39	GH_A08G0217	487	55779.5	9.36	44.29	67.25	-0.611
GhTBL40	GH_A08G1146	221	25438.3	6.13	27.11	89.95	-0.267
GhTBL41	GH_A08G1360	360	41150.7	6.89	26.65	75.75	-0.437
GhTBL42	GH_A09G0038	344	39666.6	9.65	32	81.83	-0.256
GhTBL43	GH_A09G0287	350	40461.3	9.35	39.42	77.69	-0.386
GhTBL44	GH_A09G0927	365	41677.4	8.05	36.39	75.81	-0.332
GhTBL45	GH_A09G1069	87	9913.21	5.35	26.37	67.24	-0.559
GhTBL46	GH_A09G1585	417	48964.7	8.96	50.72	72.47	-0.56
GhTBL47	GH_A09G1836	442	50383.7	9.01	37.93	82.01	-0.296
GhTBL48	GH_A10G0330	365	41430.2	8.2	30.33	73.18	-0.328
GhTBL49	GH_A10G1678	366	42596.9	9.43	30.43	70.79	-0.352
GhTBL50	GH_A10G1836	432	49906.6	8.39	36.55	71.97	-0.407
GhTBL51	GH_A10G1995	552	63403.4	9.2	39.86	66.01	-0.669
GhTBL52	GH_A10G2636	434	50204.5	8.61	42.89	78.59	-0.409
GhTBL53	GH_A10G2664	354	41070.4	9.48	37.79	84.77	-0.331
GhTBL54	GH_A10G2668	317	36838.4	8.99	40.78	84.2	-0.274
GhTBL55	GH_A11G0699	409	47134.2	6.62	34.92	81.25	-0.275
GhTBL56	GH_A11G1271	457	51825.9	8.94	33.12	66.52	-0.449
GhTBL57	GH_A11G1757	442	51616	8.37	37.43	74.98	-0.458
GhTBL58	GH_A11G1758	450	52337.5	8.52	36.92	75.84	-0.184
GhTBL59	GH_A11G3294	357	40545.7	6.52	36.33	89.52	0.01
GhTBL60	GH_A11G3295	358	41459.6	8.61	34.37	77.32	-0.359
GhTBL61	GH_A11G3750	416	48418.6	8.97	49.31	81.3	-0.36
GhTBL62	GH_A12G0020	472	53918.5	8.65	57.82	71.46	-0.522
GhTBL63	GH_A12G0048	430	49666.1	6.49	39.71	65.05	-0.456
GhTBL64	GH_A12G1273	456	51917.1	5.43	39.31	75.68	-0.298
GhTBL65	GH_A12G1412	529	61120.2	8.5	41.1	64.99	-0.665
GhTBL66	GH_A12G2839	532	59424.4	7.1	43.24	72.88	-0.439
GhTBL67	GH_A13G0104	372	43743.3	9.46	37.4	70.4	-0.467
GhTBL68	GH_A13G0145	421	49211.7	9.13	46.33	76.41	-0.43
GhTBL69	GH_A13G0152	464	54372.4	4.93	50.41	76.79	-0.591
GhTBL70	GH_A13G0971	430	49269.4	7.14	39.14	80.05	-0.332
GhTBL71	GH_A13G1774	356	40052.5	8.69	35.94	93.31	-0.022
GhTBL72	GH_A13G2073	412	47839.6	8.37	36.17	76.67	-0.46
GhTBL73	GH_D01G0438	371	41870	7.96	28.46	82.53	-0.151
GhTBL74	GH_D01G1448	574	65887.6	8.76	44.28	66.53	-0.536
GhTBL75	GH_D01G2030	404	46948.8	8.29	40.21	83.69	-0.33
GhTBL76	GH_D01G2044	424	48264.1	9.03	37.87	74.03	-0.396
GhTBL77	GH_D01G2148	616	68848.4	9.22	38.01	63.12	-0.628
GhTBL78	GH_D01G2300	420	48800.3	9.38	45.76	77.52	-0.43
GhTBL79	GH_D01G2560	415	48548.5	8.25	56.03	80.99	-0.424
GhTBL80	GH_D02G0346	463	53303.5	7.15	56.16	68.98	-0.421
GhTBL81	GH_D02G1083	449	51696.4	8.91	40.53	84.37	-0.128
GhTBL82	GH_D02G1759	593	66870.1	8.75	31.2	70.93	-0.618
GhTBL83	GH_D02G1804	444	50483.4	6.41	54.03	73.29	-0.397
GhTBL84	GH_D03G0928	429	49256.3	5.85	38.66	80.19	-0.372
GhTBL85	GH_D03G1708	411	47816.6	6.67	45.25	78.25	-0.342
GhTBL86	GH_D04G0337	480	54801.7	5.42	41.9	66.62	-0.568
GhTBL87	GH_D04G0338	462	52991.2	9.31	48.45	70.89	-0.526
GhTBL88	GH_D04G0546	452	52132.1	9.24	38.99	75.04	-0.361
GhTBL89	GH_D04G0713	490	57231.7	5.01	51.03	76.47	-0.56
GhTBL90	GH_D04G0714	423	49514.4	5.96	37.01	68.65	-0.423
GhTBL91	GH_D04G0717	427	49495.5	5.43	35.23	73.47	-0.367
GhTBL92	GH_D04G0718	409	47601.7	6.76	42.78	84.57	-0.318
GhTBL93	GH_D04G0930	652	73186.1	9.44	44.43	60.87	-0.669
GhTBL94	GH_D04G1459	422	48741	8.96	40.25	76	-0.447
GhTBL95	GH_D04G1468	419	48950.3	7.99	48.76	83.46	-0.341
GhTBL96	GH_D04G1469	493	57569.7	6.3	45.51	81.4	-0.544
GhTBL97	GH_D04G1491	453	52133.2	7.26	52.43	74.44	-0.431
GhTBL98	GH_D04G1897	415	47375.9	8.84	39.31	78.24	-0.402
GhTBL99	GH_D04G1899	411	46734.2	8.74	39.73	79	-0.37
GhTBL100	GH_D04G1987	433	49661.1	9.36	40.94	80.09	-0.35
GhTBL101	GH_D05G3299	422	48943.5	9.45	33.43	79.34	-0.23
GhTBL102	GH_D05G3352	274	30879.6	5.87	45.74	89.27	-0.227
GhTBL103	GH_D05G3650	411	48019	7.99	39.52	81.78	-0.363
GhTBL104	GH_D06G0826	366	41620.8	8.87	50.18	78.83	-0.339
GhTBL105	GH_D06G1870	365	42456.5	9.01	31.31	77.45	-0.406
GhTBL106	GH_D06G1892	422	48826.3	9.23	43.81	73.91	-0.459
GhTBL107	GH_D06G1894	473	54780.7	8.71	49.14	68.82	-0.618
GhTBL108	GH_D06G2320	358	41208.2	8.92	31.89	73.24	-0.303
GhTBL109	GH_D07G0168	506	57542.5	8.9	48.29	74.39	-0.576
GhTBL110	GH_D07G0458	569	63267.6	8.58	45.86	71.21	-0.475
GhTBL111	GH_D07G1128	389	44625.8	7.58	29.89	69.18	-0.303
GhTBL112	GH_D08G0229	489	56035.8	9.46	43.02	66.77	-0.645
GhTBL113	GH_D08G1346	431	49659.1	7.04	39.33	89.54	-0.297
GhTBL114	GH_D08G1382	359	40663.2	6.67	27.68	78.97	-0.336
GhTBL115	GH_D09G0038	346	39777.7	9.56	30.23	80.81	-0.271
GhTBL116	GH_D09G0293	350	40303.1	9.35	36.6	77.4	-0.378
GhTBL117	GH_D09G0883	361	41111.9	8.02	32.39	73.16	-0.313
GhTBL118	GH_D09G1482	417	48910.7	9.05	49.04	71.53	-0.53
GhTBL119	GH_D09G1790	446	51508.4	6.89	48.73	72.53	-0.491
GhTBL120	GH_D10G0344	365	41426.2	8.39	31.59	73.18	-0.328
GhTBL121	GH_D10G1225	366	42577	9.42	30.23	71.86	-0.351
GhTBL122	GH_D10G1940	432	49913.7	8.21	35.54	72.41	-0.388
GhTBL123	GH_D10G2095	552	63459.6	9.17	40.95	67.59	-0.62
GhTBL124	GH_D10G2741	434	50120.2	8.25	44.5	75.46	-0.419
GhTBL125	GH_D10G2775	354	41156.6	9.48	35.41	88.62	-0.29
GhTBL126	GH_D11G0731	406	47025	6.62	39.45	81.13	-0.272
GhTBL127	GH_D11G1300	452	51421.6	8.94	34.44	67.9	-0.426
GhTBL128	GH_D11G1790	442	51595.1	8.51	39.28	75.41	-0.432
GhTBL129	GH_D11G1791	423	49095.6	7.94	35.5	79.08	-0.205
GhTBL130	GH_D11G3303	357	40678.8	6.98	36.04	90.9	0.013
GhTBL131	GH_D11G3304	358	41560.6	8.45	32.65	77.04	-0.384
GhTBL132	GH_D11G3776	423	49156.3	9.03	50.08	78.82	-0.41
GhTBL133	GH_D12G0019	448	51378.7	8.51	55.14	70.92	-0.514
GhTBL134	GH_D12G0048	182	21229.6	6.1	32.52	51.37	-0.842
GhTBL135	GH_D12G1289	456	51893	5.37	41.44	77.17	-0.306
GhTBL136	GH_D12G1430	525	60665.8	8.38	39.09	65.87	-0.61
GhTBL137	GH_D12G2862	532	59079.1	7.58	41.71	73.8	-0.418
GhTBL138	GH_D13G0108	347	40724.8	9.56	37.17	66.51	-0.51
GhTBL139	GH_D13G0152	425	49444.9	8.86	49.68	75.69	-0.43
GhTBL140	GH_D13G0159	465	54520.5	5.1	48.04	74.54	-0.603
GhTBL141	GH_D13G1014	430	49345.6	7.57	39	81.84	-0.308
GhTBL142	GH_D13G1726	356	40287.8	8.69	36.21	90.56	-0.062
GhTBL143	GH_D13G2051	414	48094	8.72	35.53	75.12	-0.464
GbTBL1	GB_A01G0433	371	41831	8.25	28.94	81.75	-0.135
GbTBL2	GB_A01G0434	366	41548.3	6.31	30.36	81.17	-0.264
GbTBL3	GB_A01G1414	574	66001.8	8.93	44.55	64.84	-0.524
GbTBL4	GB_A01G2032	404	46933.8	8.47	39.03	83.69	-0.33
GbTBL5	GB_A01G2045	424	48225.1	9.01	37.92	73.58	-0.38
GbTBL6	GB_A01G2171	620	69372.9	9.26	37.98	60.97	-0.663
GbTBL7	GB_A01G2327	420	48717	9.45	46.65	76.36	-0.458
GbTBL8	GB_A01G2593	398	46932.5	8.02	53.69	76.61	-0.505
GbTBL9	GB_A02G0313	452	52420.7	6.64	52.86	70.66	-0.411
GbTBL10	GB_A02G1049	449	51647.3	9	38.94	85.01	-0.137
GbTBL11	GB_A02G1149	429	49245.3	5.94	35.74	80.19	-0.371
GbTBL12	GB_A03G0253	411	47897.9	8.49	42.27	77.08	-0.369
GbTBL13	GB_A03G1661	368	41779.6	5.64	29.49	70.11	-0.67
GbTBL14	GB_A03G1706	446	50533.4	6.52	53.95	71.88	-0.401
GbTBL15	GB_A03G1857	285	31924.2	5.08	40.67	72.84	-0.215
GbTBL16	GB_A04G0416	403	47006.9	7.57	39.83	82.43	-0.341
GbTBL17	GB_A04G0681	654	73328.2	9.39	45.65	61.87	-0.654
GbTBL18	GB_A04G1158	422	48712.9	8.95	40.43	76	-0.445
GbTBL19	GB_A04G1168	866	100945	8.39	48.52	80.85	-0.482
GbTBL20	GB_A04G1190	453	52057.1	7.62	52.37	76.38	-0.445
GbTBL21	GB_A04G1607	415	47283.9	8.73	39.79	75.66	-0.4
GbTBL22	GB_A04G1681	433	49584	9.22	39.92	78.52	-0.36
GbTBL23	GB_A05G2460	269	30093	4.99	45.22	71.38	-0.277
GbTBL24	GB_A05G3311	364	42175.5	9.56	42.42	75.96	-0.359
GbTBL25	GB_A05G3471	421	48291.5	6.55	49.67	80.36	-0.385
GbTBL26	GB_A05G3521	486	56746.4	5.19	47.21	77.72	-0.522
GbTBL27	GB_A05G3522	428	50202.2	6.41	37.37	69.88	-0.438
GbTBL28	GB_A05G3524	409	47835	7.95	42.09	84.33	-0.331
GbTBL29	GB_A05G3525	425	49263.2	5.67	33.61	74.26	-0.357
GbTBL30	GB_A05G3900	451	51969.8	9.03	39.69	74.99	-0.357
GbTBL31	GB_A05G4126	462	52919.1	9.31	50.4	70.26	-0.536
GbTBL32	GB_A05G4127	275	31472.2	5.04	44.04	54.95	-0.674
GbTBL33	GB_A06G1875	365	42588.8	9.13	29.19	78.25	-0.405
GbTBL34	GB_A06G1899	422	48750.3	9.28	42.25	73.7	-0.456
GbTBL35	GB_A06G1900	473	54708.6	8.48	49.48	69.24	-0.615
GbTBL36	GB_A06G2313	352	40499.4	9.07	33.76	73.95	-0.305
GbTBL37	GB_A07G0151	504	57307.4	8.98	52.93	75.65	-0.551
GbTBL38	GB_A07G0450	569	63314.6	7.99	46.98	71.04	-0.479
GbTBL39	GB_A07G0601	285	31932.3	5.17	43.36	73.51	-0.215
GbTBL40	GB_A07G1133	389	44541.7	7.59	30.31	68.95	-0.308
GbTBL41	GB_A07G1931	285	31942.3	5.09	43.73	75.93	-0.2
GbTBL42	GB_A08G0214	488	56039.9	9.39	45.33	67.5	-0.615
GbTBL43	GB_A08G1294	425	48991.2	7.65	42.63	89.44	-0.35
GbTBL44	GB_A08G1435	360	40916.4	7.19	26.66	76.03	-0.392
GbTBL45	GB_A09G0059	357	41121.2	9.62	30.27	80.78	-0.296
GbTBL46	GB_A09G0315	350	40497.3	9.35	40.65	77.4	-0.399
GbTBL47	GB_A09G1037	365	41617.4	8.02	36.31	75.81	-0.321
GbTBL48	GB_A09G1180	396	45555.9	6.36	31.84	72.58	-0.321
GbTBL49	GB_A09G1182	87	9913.21	5.35	26.37	67.24	-0.559
GbTBL50	GB_A09G1710	417	48978.7	9.05	50.14	72.47	-0.555
GbTBL51	GB_A09G1956	446	51582.5	6.91	48.55	72.76	-0.475
GbTBL52	GB_A10G0324	365	41430.2	8.2	30.33	73.18	-0.328
GbTBL53	GB_A10G1784	366	42548.9	9.47	29.99	71.58	-0.35
GbTBL54	GB_A10G1952	463	53640.2	8.8	39.53	72.63	-0.354
GbTBL55	GB_A10G2120	560	64310.4	9.29	40.93	65.77	-0.681
GbTBL56	GB_A10G2807	434	50264.6	8.61	44.68	78.59	-0.403
GbTBL57	GB_A10G2838	352	40857.2	9.47	38.16	84.97	-0.32
GbTBL58	GB_A10G2843	316	36806.4	9.07	41.54	84.46	-0.25
GbTBL59	GB_A11G0715	409	47168.2	6.62	34.34	80.29	-0.278
GbTBL60	GB_A11G1277	457	51825.9	8.94	33.12	66.52	-0.449
GbTBL61	GB_A11G1761	442	51575.9	8.37	37.06	74.98	-0.451
GbTBL62	GB_A11G1762	448	52015	8.52	37.35	76.41	-0.201
GbTBL63	GB_A11G3373	357	40617.7	6.22	37.34	89.52	0.001
GbTBL64	GB_A11G3374	358	41487.7	8.61	34.19	77.85	-0.353
GbTBL65	GB_A12G0020	472	53858.5	8.65	57.76	72.5	-0.513
GbTBL66	GB_A12G0047	429	49579	6.49	39.33	65.2	-0.455
GbTBL67	GB_A12G1341	456	51919.1	5.43	39.49	75.24	-0.303
GbTBL68	GB_A12G1485	529	61097.2	8.5	40.73	64.99	-0.666
GbTBL69	GB_A12G2939	533	59471.3	7.1	44.15	72.01	-0.447
GbTBL70	GB_A13G0101	372	43743.3	9.46	37.4	70.4	-0.467
GbTBL71	GB_A13G0151	424	49364.9	9	46.66	77.95	-0.412
GbTBL72	GB_A13G0157	463	54308.3	4.96	50.19	76.11	-0.591
GbTBL73	GB_A13G1051	430	49295.5	7.14	39.14	80.95	-0.321
GbTBL74	GB_A13G1883	356	40070.6	8.69	35.94	92.22	-0.03
GbTBL75	GB_A13G2207	412	47813.5	8.37	35.35	76.67	-0.464
GbTBL76	GB_D01G0461	371	41930.1	7.99	28.24	82.53	-0.162
GbTBL77	GB_D01G0463	366	41562.3	5.86	30.07	79.04	-0.261
GbTBL78	GB_D01G1509	574	65869.5	8.76	45.05	67.21	-0.531
GbTBL79	GB_D01G2125	404	46948.8	8.29	40.21	83.69	-0.33
GbTBL80	GB_D01G2139	424	48264.1	9.03	37.87	74.03	-0.396
GbTBL81	GB_D01G2237	616	68848.4	9.22	38.01	63.12	-0.628
GbTBL82	GB_D01G2404	420	48800.3	9.38	45.76	77.52	-0.43
GbTBL83	GB_D01G2652	415	48548.5	8.25	56.03	80.99	-0.424
GbTBL84	GB_D02G0354	456	52622.8	6.86	53.2	70.04	-0.408
GbTBL85	GB_D02G1131	449	51712.4	8.82	40.92	83.72	-0.145
GbTBL86	GB_D02G1819	593	66928.1	8.67	31.2	70.93	-0.623
GbTBL87	GB_D02G1865	445	50526.5	6.52	54.55	73.35	-0.386
GbTBL88	GB_D03G0939	429	49254.2	5.78	37.55	80.19	-0.385
GbTBL89	GB_D03G1743	411	47843.7	6.89	45.45	78.25	-0.35
GbTBL90	GB_D04G0345	448	51029.7	5.83	38.78	70.09	-0.535
GbTBL91	GB_D04G0346	462	52873.1	9.31	48.67	71.54	-0.52
GbTBL92	GB_D04G0561	452	52132.1	9.24	38.99	75.04	-0.361
GbTBL93	GB_D04G0738	490	57249.7	5.01	51.54	75.67	-0.565
GbTBL94	GB_D04G0739	428	50020.9	5.96	37.46	67.85	-0.424
GbTBL95	GB_D04G0742	427	49495.5	5.43	35.23	73.47	-0.367
GbTBL96	GB_D04G0744	409	47601.7	6.76	42.78	84.57	-0.318
GbTBL97	GB_D04G0973	652	73173.1	9.44	44.43	60.87	-0.676
GbTBL98	GB_D04G1544	422	48710.9	8.96	39.34	76.23	-0.441
GbTBL99	GB_D04G1551	866	101009	7.3	47.59	82.32	-0.45
GbTBL100	GB_D04G1574	453	52096.2	7.97	51.97	75.3	-0.43
GbTBL101	GB_D04G1991	415	47332.9	8.74	39.67	79.18	-0.382
GbTBL102	GB_D04G2075	433	49671.1	9.36	41.83	80.09	-0.352
GbTBL103	GB_D05G3463	274	31071.9	5.75	45.73	86.79	-0.243
GbTBL104	GB_D05G3519	422	48943.5	9.45	33.43	79.34	-0.23
GbTBL105	GB_D05G3654	411	48051.1	7.99	40.59	81.07	-0.368
GbTBL106	GB_D06G0872	312	35521.7	8.86	48.79	77.15	-0.38
GbTBL107	GB_D06G1945	365	42456.5	9.01	31.31	77.45	-0.406
GbTBL108	GB_D06G1968	422	48844.3	9.23	44.46	72.06	-0.474
GbTBL109	GB_D06G1970	473	54806.7	8.61	48.96	69.43	-0.624
GbTBL110	GB_D06G2414	358	41208.2	8.92	31.89	73.24	-0.303
GbTBL111	GB_D07G0159	502	57013.9	8.82	48.75	74.2	-0.576
GbTBL112	GB_D07G0452	569	63281.5	7.57	46.11	71.04	-0.47
GbTBL113	GB_D07G1131	389	44599.8	7.59	30.31	69.18	-0.308
GbTBL114	GB_D08G0220	489	56124.9	9.46	44	65.97	-0.657
GbTBL115	GB_D08G1402	431	49643	7.04	39.53	88.63	-0.31
GbTBL116	GB_D08G1436	359	40633.1	6.67	28.31	78.97	-0.345
GbTBL117	GB_D09G0035	346	39789.7	9.56	31.97	81.94	-0.256
GbTBL118	GB_D09G0285	350	40234.9	9.35	37.27	76.29	-0.405
GbTBL119	GB_D09G0892	168	18979.4	5.81	29.49	64.46	-0.505
GbTBL120	GB_D09G1031	396	45594	6.36	30.24	74.29	-0.281
GbTBL121	GB_D09G1498	373	43764.8	9.04	53.97	70.8	-0.534
GbTBL122	GB_D09G1802	446	51478.3	6.89	48.9	72.53	-0.497
GbTBL123	GB_D10G0330	366	41590.4	8.39	32.03	75.11	-0.336
GbTBL124	GB_D10G1214	366	42577	9.42	30.23	71.86	-0.351
GbTBL125	GB_D10G1942	463	53603.1	8.71	39.1	73.05	-0.332
GbTBL126	GB_D10G2106	552	63397.6	9.17	40.8	67.93	-0.617
GbTBL127	GB_D10G2765	434	50179.3	8.47	44.11	74.56	-0.437
GbTBL128	GB_D10G2798	354	41156.6	9.48	35.41	88.62	-0.29
GbTBL129	GB_D11G0739	406	46996	6.78	37.59	81.13	-0.27
GbTBL130	GB_D11G1312	452	51421.6	8.94	34.44	67.9	-0.426
GbTBL131	GB_D11G1806	442	51601.1	8.51	37.78	73.87	-0.444
GbTBL132	GB_D11G1807	423	49023.6	8.2	34.55	79.08	-0.198
GbTBL133	GB_D11G3346	357	40678.8	6.98	36.04	90.9	0.013
GbTBL134	GB_D11G3347	358	41578.7	8.45	33.88	75.95	-0.389
GbTBL135	GB_D11G3846	423	49214.4	8.95	49.34	78.58	-0.423
GbTBL136	GB_D12G0020	483	55448.5	8.76	56.23	75.65	-0.427
GbTBL137	GB_D12G0050	182	21229.6	6.1	32.52	51.37	-0.842
GbTBL138	GB_D12G1333	456	51893	5.37	41.44	77.17	-0.306
GbTBL139	GB_D12G1478	1422	160382	5.92	44.7	75.09	-0.5
GbTBL140	GB_D12G2945	531	58800.4	6.4	41.77	72.66	-0.435
GbTBL141	GB_D13G0102	347	40724.8	9.56	37.17	66.51	-0.51
GbTBL142	GB_D13G0147	425	49487.8	8.68	49.1	76.61	-0.435
GbTBL143	GB_D13G0153	465	54572.5	5.14	48.64	74.13	-0.615
GbTBL144	GB_D13G1060	430	49330.5	7.17	38.81	81.84	-0.314
GbTBL145	GB_D13G1824	356	40301.9	8.78	36.21	90.56	-0.063
GbTBL146	GB_D13G2155	414	48108	8.72	35.99	75.36	-0.463
GaTBL1	Ga01G0482	407	46362.3	8.94	29.06	73.81	-0.255
GaTBL2	Ga01G0484	377	42821.9	6.75	31.88	81.91	-0.239
GaTBL3	Ga01G1526	546	62682.8	8.91	45.99	63.88	-0.587
GaTBL4	Ga01G1746	429	49217.2	5.94	35.7	79.74	-0.376
GaTBL5	Ga01G2556	410	47797.8	8.36	40.88	77.02	-0.369
GaTBL6	Ga02G1252	393	45764.5	8.48	39.65	84.3	-0.316
GaTBL7	Ga02G1265	419	47626.3	9.04	39.48	72.84	-0.402
GaTBL8	Ga02G1392	622	69588.1	9.26	38.97	60.77	-0.668
GaTBL9	Ga02G1553	420	48687	9.45	46.04	76.36	-0.453
GaTBL10	Ga03G0352	452	52410.7	6.64	52.82	70.88	-0.409
GaTBL11	Ga03G1121	449	51651.4	9	37.96	85.23	-0.124
GaTBL12	Ga03G1842	525	60119.4	8.34	26.73	69.54	-0.674
GaTBL13	Ga03G1897	440	50051	6.52	53.36	73.98	-0.383
GaTBL14	Ga04G0063	433	49567.9	9.17	39.05	78.06	-0.371
GaTBL15	Ga04G0136	415	47248.8	8.93	39.66	77.78	-0.378
GaTBL16	Ga04G0572	432	50066.8	6.99	58.56	75.81	-0.487
GaTBL17	Ga04G0598	518	60503.2	8.19	47.68	76.16	-0.614
GaTBL18	Ga04G0599	419	48775.1	8.44	47.13	82.77	-0.35
GaTBL19	Ga04G0608	422	48712.9	8.95	40.43	76	-0.445
GaTBL20	Ga04G1081	654	73290.2	9.42	45.82	60.98	-0.655
GaTBL21	Ga04G1337	439	51035.3	6.34	34.89	72.78	-0.4
GaTBL22	Ga04G1338	409	47679.8	8.21	41.25	83.37	-0.337
GaTBL23	Ga04G1339	428	50150.1	6.21	38.31	67.15	-0.464
GaTBL24	Ga04G1341	519	60415.9	5.26	47.69	80.48	-0.464
GaTBL25	Ga04G1527	411	47129.3	9.13	40.15	77.54	-0.367
GaTBL26	Ga04G1781	462	52919.1	9.31	50.4	70.26	-0.536
GaTBL27	Ga04G1782	474	53926.8	5.4	37.28	69.51	-0.509
GaTBL28	Ga05G3484	446	52006.2	9.71	36.34	81.86	-0.257
GaTBL29	Ga05G3579	421	48265.4	6.55	50.53	79.43	-0.397
GaTBL30	Ga05G3828	411	48133.1	8	40.34	80.83	-0.376
GaTBL31	Ga06G0827	403	46649	9.06	43.52	86.82	-0.197
GaTBL32	Ga06G1943	365	42601.8	9.07	31.16	78.25	-0.411
GaTBL33	Ga06G1977	422	48812.3	9.23	42.7	73.7	-0.461
GaTBL34	Ga06G1978	473	54827.8	8.5	49.9	69.24	-0.62
GaTBL35	Ga06G2427	348	39808.6	9.07	32.93	75.34	-0.377
GaTBL36	Ga07G0167	488	55673.6	9.05	51.79	74.94	-0.581
GaTBL37	Ga07G0480	569	63344.7	7.99	46.16	71.04	-0.476
GaTBL38	Ga07G1126	389	44541.7	7.59	30.31	68.95	-0.308
GaTBL39	Ga08G0257	487	55807.6	9.36	44.72	67.64	-0.606
GaTBL40	Ga08G1317	431	49868.3	6.68	39.72	90.19	-0.28
GaTBL41	Ga09G0040	346	39893.8	9.54	32.07	83.06	-0.268
GaTBL42	Ga09G0310	314	36041.2	8.71	40.48	81.31	-0.268
GaTBL43	Ga09G0893	357	40734.4	6.65	34.83	75.32	-0.245
GaTBL44	Ga09G1054	396	45553.9	6.36	32.03	72.83	-0.312
GaTBL45	Ga09G1620	417	48964.7	8.89	50.72	72.47	-0.558
GaTBL46	Ga09G2001	446	51580.5	6.92	48.49	72.98	-0.482
GaTBL47	Ga10G0071	434	50248.5	8.61	43.45	77.72	-0.431
GaTBL48	Ga10G0107	354	41009.2	9.36	35.84	84.77	-0.314
GaTBL49	Ga10G0112	254	29192.7	8.31	37.68	92.44	-0.229
GaTBL50	Ga10G0886	552	63259.3	9.2	39.3	67.25	-0.633
GaTBL51	Ga10G1088	463	53583.1	8.71	39.95	73.48	-0.335
GaTBL52	Ga10G1858	366	42607	9.42	30.23	71.58	-0.358
GaTBL53	Ga10G2752	394	44606.2	8.7	30.76	79.67	-0.199
GaTBL54	Ga11G0020	423	49219.5	9.04	51.14	79.03	-0.4
GaTBL55	Ga11G0531	386	44937.8	8.56	38.9	79.77	-0.311
GaTBL56	Ga11G0532	383	43514.3	7.5	33.86	92.61	0.053
GaTBL57	Ga11G2233	423	49104.6	8.21	36.1	78.84	-0.211
GaTBL58	Ga11G2234	442	51635.9	7.95	37.5	74.98	-0.457
GaTBL59	Ga11G2763	460	52173.4	8.94	34.37	66.09	-0.452
GaTBL60	Ga11G3367	409	47186.2	6.62	34.27	79.34	-0.284
GaTBL61	Ga12G0147	532	59338.1	6.77	43.59	72.33	-0.447
GaTBL62	Ga12G1656	1423	160422	5.89	44.98	75.09	-0.504
GaTBL63	Ga12G1811	456	51965	5.31	40.82	73.75	-0.337
GaTBL64	Ga12G2868	409	47046	6.34	39.12	64.57	-0.489
GaTBL65	Ga12G2896	514	58702.2	8.62	56.47	76.98	-0.409
GaTBL66	Ga13G0108	372	43743.3	9.46	37.4	70.4	-0.467
GaTBL67	Ga13G0164	424	49456	9.07	46.21	76.34	-0.434
GaTBL68	Ga13G0172	466	54614.3	5.03	50.48	72.3	-0.702
GaTBL69	Ga13G1118	430	49255.4	7.14	39.14	79.81	-0.337
GaTBL70	Ga13G1887	356	40055.6	8.8	35.47	93.31	-0.031
GaTBL71	Ga13G2240	412	47795.6	8.37	36.27	78.57	-0.447
GaTBL72	Ga14G0041	415	48681.7	8.28	55.61	82.17	-0.413
GaTBL73	Ga14G0377	360	40825.4	6.88	26.12	77.92	-0.367
GrTBL1	Gorai.001G015900	504	57125.1	8.87	49.05	74.68	-0.553
GrTBL2	Gorai.001G046700	569	63197.4	7.58	46.58	71.04	-0.481
GrTBL3	Gorai.001G116900	389	44658.9	8.02	31.97	69.18	-0.315
GrTBL4	Gorai.001G247300	430	49344.6	7.17	39.16	82.07	-0.313
GrTBL5	Gorai.002G048100	400	45641.3	8.73	29.25	78.75	-0.3
GrTBL6	Gorai.002G048200	366	41646.4	6.14	30.21	79.04	-0.272
GrTBL7	Gorai.002G154200	546	62585.6	8.92	45.18	64.76	-0.605
GrTBL8	Gorai.002G211100	404	46948.8	8.29	40.21	83.69	-0.33
GrTBL9	Gorai.002G212500	421	48162.2	9.27	42.09	72.49	-0.358
GrTBL10	Gorai.002G223800	620	69176.7	9.22	37.96	63.65	-0.617
GrTBL11	Gorai.002G238000	420	48774.2	9.38	45.76	76.6	-0.44
GrTBL12	Gorai.002G266200	415	48534.5	8.25	57.09	80.99	-0.424
GrTBL13	Gorai.003G081500	429	49239.2	5.75	36.83	80.19	-0.38
GrTBL14	Gorai.003G159200	411	47853.7	7.16	43.11	76.59	-0.355
GrTBL15	Gorai.004G024900	490	56147.9	9.49	45.2	65.84	-0.668
GrTBL16	Gorai.004G135000	305	34929.8	6.59	37.38	85.64	-0.394
GrTBL17	Gorai.004G135100	187	21416.7	7.73	45.42	92.73	-0.153
GrTBL18	Gorai.004G138200	359	40624.1	6.49	28.89	77.88	-0.342
GrTBL19	Gorai.005G041100	456	52663.9	7.52	54.17	69.19	-0.415
GrTBL20	Gorai.005G118200	449	51781.5	8.91	40.89	84.37	-0.128
GrTBL21	Gorai.005G180600	593	67197.4	8.82	30.5	70.78	-0.641
GrTBL22	Gorai.005G185000	443	50379.3	6.38	54.39	73.68	-0.38
GrTBL23	Gorai.006G004100	346	39767.7	9.6	30.29	81.65	-0.263
GrTBL24	Gorai.006G028300	350	40298.1	9.47	37.06	77.4	-0.38
GrTBL25	Gorai.006G088800	380	43448.9	7.98	33.66	81.26	-0.166
GrTBL26	Gorai.006G105300	396	45567	6.36	30.3	74.55	-0.277
GrTBL27	Gorai.006G152600	417	48955.7	8.97	49.14	70.36	-0.564
GrTBL28	Gorai.006G185100	446	51494.3	6.89	49.72	72.53	-0.491
GrTBL29	Gorai.007G077200	441	51010.8	6.99	38.75	80.43	-0.203
GrTBL30	Gorai.007G135900	452	51318.5	8.94	35.53	67.26	-0.436
GrTBL31	Gorai.007G186900	442	51601.1	8.51	37.78	73.87	-0.444
GrTBL32	Gorai.007G187000	425	49271.9	7.94	35.75	79.86	-0.194
GrTBL33	Gorai.007G331100	357	40662.8	6.98	34.39	89.52	-0.017
GrTBL34	Gorai.007G331200	358	41451.4	7.09	33.73	77.04	-0.386
GrTBL35	Gorai.007G378600	423	49213.4	9.1	49.42	78.58	-0.419
GrTBL36	Gorai.008G001700	501	57222.3	8.18	55.65	74.11	-0.482
GrTBL37	Gorai.008G124000	456	51826.9	5.31	41.99	75.68	-0.316
GrTBL38	Gorai.008G139200	509	59076.1	8.72	39.32	66.78	-0.615
GrTBL39	Gorai.008G283500	532	59087.9	6.81	42.31	72.33	-0.42
GrTBL40	Gorai.009G339100	422	48943.5	9.45	33.63	79.34	-0.23
GrTBL41	Gorai.009G344300	421	48188.3	6.55	48.37	78.27	-0.401
GrTBL42	Gorai.009G372400	410	47923.9	7.99	40.67	80.07	-0.379
GrTBL43	Gorai.010G089700	444	50460.9	8.81	51.01	78.15	-0.375
GrTBL44	Gorai.010G192400	365	42498.7	9.01	29.1	78.25	-0.396
GrTBL45	Gorai.010G194900	422	48898.5	9.32	43.27	74.15	-0.464
GrTBL46	Gorai.010G195000	473	54679.5	8.36	49.53	69.45	-0.628
GrTBL47	Gorai.010G242200	373	42884.2	9.11	34.9	72.39	-0.347
GrTBL48	Gorai.011G033800	365	41408.2	8.39	32.32	74.25	-0.323
GrTBL49	Gorai.011G124000	366	42546.9	9.42	30.75	71.58	-0.368
GrTBL50	Gorai.011G194800	463	53581.1	8.71	39.24	72.63	-0.34
GrTBL51	Gorai.011G212300	552	63457.6	9.12	41.58	67.41	-0.632
GrTBL52	Gorai.011G290400	434	50091.2	8.61	42.18	75.9	-0.419
GrTBL53	Gorai.011G293800	354	41204.6	9.44	35.89	88.05	-0.286
GrTBL54	Gorai.011G294400	241	28258.4	9.6	34.49	83.61	-0.431
GrTBL55	Gorai.012G036600	482	54740.9	5.64	39.5	70.41	-0.489
GrTBL56	Gorai.012G036700	462	52927.1	9.31	48.42	71.75	-0.524
GrTBL57	Gorai.012G059500	452	52160.1	9.24	40.27	74.6	-0.376
GrTBL58	Gorai.012G077200	490	57219.8	5.04	50.31	75.88	-0.56
GrTBL59	Gorai.012G077300	428	50076	6.11	36.56	67.85	-0.433
GrTBL60	Gorai.012G077500	430	50084.6	6.79	44.23	85.44	-0.293
GrTBL61	Gorai.012G077600	428	49561.6	5.54	36.18	73.53	-0.351
GrTBL62	Gorai.012G100000	652	73242.2	9.44	45.59	61.47	-0.669
GrTBL63	Gorai.012G115400	422	48741	8.96	40.25	76	-0.447
GrTBL64	Gorai.012G116200	419	48879.2	7.99	48.22	83.7	-0.332
GrTBL65	Gorai.012G116300	488	56946.1	6.9	47.94	81.82	-0.541
GrTBL66	Gorai.012G118800	453	52057	6.98	52.2	74.44	-0.438
GrTBL67	Gorai.012G163100	411	46817.3	8.84	37.74	78.76	-0.383
GrTBL68	Gorai.012G170800	433	49657.1	9.36	42.18	80.09	-0.352
GrTBL69	Gorai.013G011800	372	43740.2	9.4	38.94	70.16	-0.466
GrTBL70	Gorai.013G016700	425	49515.8	8.78	49.28	76.61	-0.437
GrTBL71	Gorai.013G017400	464	54554.5	5.11	48.83	73.86	-0.622
GrTBL72	Gorai.013G175200	356	40211.8	8.88	36.03	91.66	-0.041
GrTBL73	Gorai.013G211200	414	48119.9	8.62	34.77	75.58	-0.471
