# Supplementary material for: Genome-wide characterization of trichome birefringence-like genes provides insights into fiber yield improvement
Source: Front Plant Sci. 2023 Mar 15;14:1127760. doi: 10.3389/fpls.2023.1127760 (PMC10050746; doi:10.3389/fpls.2023.1127760)
Supplement: Supplementary file 6 [file Table_3.xlsx]

## Sheet: Sheet1
Table S3. The KEGG enrichment results in the blue module.
KEGG_ClassA	KEGG_ClassB	Pathway	Gene num	Pvalue	Qvalue	Pathway ID
Genetic Information Processing	Translation	Nucleocytoplasmic transport	8	0.000931171	0.0304057	ko03013
Genetic Information Processing	Translation	mRNA surveillance pathway	7	0.00119238	0.0304057	ko03015
Metabolism	Amino acid metabolism	Lysine degradation	2	0.0303711	0.426249	ko00310
Genetic Information Processing	Transcription	Spliceosome	5	0.0478677	0.426249	ko03040
Genetic Information Processing	Transcription	Basal transcription factors	2	0.0565765	0.426249	ko03022
Genetic Information Processing	Replication and repair	DNA replication	2	0.0598478	0.426249	ko03030
Metabolism	Amino acid metabolism	Arginine biosynthesis	1	0.0662962	0.426249	ko00220
Metabolism	Energy metabolism	Sulfur metabolism	1	0.0721045	0.426249	ko00920
Metabolism	Global and overview maps	2-Oxocarboxylic acid metabolism	2	0.0771248	0.426249	ko01210
Metabolism	Biosynthesis of other secondary metabolites	Anthocyanin biosynthesis	1	0.0893171	0.426249	ko00942
Metabolism	Metabolism of other amino acids	beta-Alanine metabolism	2	0.0919361	0.426249	ko00410
Metabolism	Amino acid metabolism	Glycine, serine and threonine metabolism	2	0.129947	0.491156	ko00260
Metabolism	Biosynthesis of other secondary metabolites	Tropane, piperidine and pyridine alkaloid biosynthesis	2	0.13204	0.491156	ko00960
Metabolism	Amino acid metabolism	Cysteine and methionine metabolism	2	0.142618	0.491156	ko00270
Metabolism	Amino acid metabolism	Arginine and proline metabolism	1	0.144458	0.491156	ko00330
Genetic Information Processing	Replication and repair	Homologous recombination	2	0.166482	0.516261	ko03440
Metabolism	Biosynthesis of other secondary metabolites	Isoquinoline alkaloid biosynthesis	2	0.188743	0.516261	ko00950
Metabolism	Biosynthesis of other secondary metabolites	Glucosinolate biosynthesis	1	0.191271	0.516261	ko00966
Metabolism	Amino acid metabolism	Phenylalanine metabolism	2	0.200029	0.516261	ko00360
Metabolism	Amino acid metabolism	Tyrosine metabolism	2	0.21825	0.516261	ko00350
Metabolism	Lipid metabolism	Arachidonic acid metabolism	1	0.240337	0.516261	ko00590
Metabolism	Biosynthesis of other secondary metabolites	Flavone and flavonol biosynthesis	1	0.24508	0.516261	ko00944
Genetic Information Processing	Translation	Aminoacyl-tRNA biosynthesis	2	0.268958	0.516261	ko00970
Environmental Information Processing	Signal transduction	Plant hormone signal transduction	7	0.273964	0.516261	ko04075
Genetic Information Processing	Transcription	RNA polymerase	1	0.277474	0.516261	ko03020
Genetic Information Processing	Translation	Ribosome biogenesis in eukaryotes	2	0.280524	0.516261	ko03008
Genetic Information Processing	Replication and repair	Mismatch repair	1	0.290935	0.516261	ko03430
Metabolism	Metabolism of other amino acids	Glutathione metabolism	1	0.295368	0.516261	ko00480
Metabolism	Nucleotide metabolism	Pyrimidine metabolism	1	0.321395	0.516261	ko00240
Metabolism	Biosynthesis of other secondary metabolites	Phenylpropanoid biosynthesis	2	0.324309	0.516261	ko00940
Metabolism	Global and overview maps	Biosynthesis of amino acids	2	0.3266	0.516261	ko01230
Genetic Information Processing	Replication and repair	Base excision repair	1	0.329858	0.516261	ko03410
Metabolism	Metabolism of terpenoids and polyketides	Sesquiterpenoid and triterpenoid biosynthesis	1	0.334051	0.516261	ko00909
Metabolism	Metabolism of cofactors and vitamins	Ubiquinone and other terpenoid-quinone biosynthesis	1	0.36668	0.548232	ko00130
Metabolism	Metabolism of terpenoids and polyketides	Carotenoid biosynthesis	1	0.390116	0.548232	ko00906
Metabolism	Biosynthesis of other secondary metabolites	Isoflavonoid biosynthesis	1	0.393938	0.548232	ko00943
Genetic Information Processing	Replication and repair	Nucleotide excision repair	1	0.397737	0.548232	ko03420
Cellular Processes	Transport and catabolism	Peroxisome	1	0.451988	0.606616	ko04146
Metabolism	Lipid metabolism	alpha-Linolenic acid metabolism	1	0.501431	0.655717	ko00592
Metabolism	Global and overview maps	Biosynthesis of secondary metabolites	12	0.5385	0.686587	ko01110
Metabolism	Amino acid metabolism	Tryptophan metabolism	1	0.582276	0.724294	ko00380
Environmental Information Processing	Signal transduction	MAPK signaling pathway - plant	3	0.677662	0.804059	ko04016
Metabolism	Carbohydrate metabolism	Starch and sucrose metabolism	1	0.677932	0.804059	ko00500
Environmental Information Processing	Membrane transport	ABC transporters	1	0.723563	0.838676	ko02010
Genetic Information Processing	Folding, sorting and degradation	RNA degradation	1	0.748791	0.84863	ko03018
Metabolism	Global and overview maps	Metabolic pathways	18	0.780087	0.864879	ko01100
Organismal Systems	Environmental adaptation	Plant-pathogen interaction	4	0.806701	0.874958	ko04626
Metabolism	Global and overview maps	Carbon metabolism	1	0.836491	0.874958	ko01200
Metabolism	Carbohydrate metabolism	Pentose and glucuronate interconversions	1	0.840646	0.874958	ko00040
Cellular Processes	Transport and catabolism	Endocytosis	1	0.925817	0.930049	ko04144
Organismal Systems	Environmental adaptation	Circadian rhythm - plant	1	0.930049	0.930049	ko04712
