# Supplementary material for: Genome-wide characterization of trichome birefringence-like genes provides insights into fiber yield improvement
Source: Front Plant Sci. 2023 Mar 15;14:1127760. doi: 10.3389/fpls.2023.1127760 (PMC10050746; doi:10.3389/fpls.2023.1127760)
Supplement: Supplementary file 7 [file Table_4.xlsx]

## Sheet: D02G1759_blue_95
Table S4. Interaction network of GH_D02G1759 in the blue module.
source	target	weight
GH_D02G1759	GH_A01G0292	0.95694
GH_D02G1759	GH_A01G0303	0.974527
GH_D02G1759	GH_A01G0325	0.968637
GH_D02G1759	GH_A01G0494	0.963787
GH_D02G1759	GH_A01G0694	0.955475
GH_D02G1759	GH_A01G0816	0.984449
GH_D02G1759	GH_A01G0878	0.963601
GH_D02G1759	GH_A01G1157	0.95181
GH_D02G1759	GH_A01G1296	0.980387
GH_D02G1759	GH_A01G1301	0.95657
GH_D02G1759	GH_A01G1420	0.953974
GH_D02G1759	GH_A01G1423	0.952637
GH_D02G1759	GH_A01G1901	0.951261
GH_D02G1759	GH_A01G1935	0.960933
GH_D02G1759	GH_A01G2000	0.966589
GH_D02G1759	GH_A01G2148	0.971346
GH_D02G1759	GH_A01G2217	0.953208
GH_D02G1759	GH_A01G2355	0.951823
GH_D02G1759	GH_A02G0407	0.963576
GH_D02G1759	GH_A02G0672	0.990437
GH_D02G1759	GH_A02G1340	0.974269
GH_D02G1759	GH_A02G1505	0.967293
GH_D02G1759	GH_A02G1540	0.976502
GH_D02G1759	GH_A02G2034	0.963052
GH_D02G1759	GH_A03G0119	0.978566
GH_D02G1759	GH_A03G0507	0.950781
GH_D02G1759	GH_A03G0576	0.961852
GH_D02G1759	GH_A03G0635	0.968271
GH_D02G1759	GH_A03G0816	0.950821
GH_D02G1759	GH_A03G1008	0.968482
GH_D02G1759	GH_A03G1171	0.977454
GH_D02G1759	GH_A03G1192	0.968004
GH_D02G1759	GH_A03G1359	0.965891
GH_D02G1759	GH_A03G1841	0.963042
GH_D02G1759	GH_A03G2058	0.979825
GH_D02G1759	GH_A03G2373	0.972148
GH_D02G1759	GH_A03G2426	0.980262
GH_D02G1759	GH_A04G0329	0.969037
GH_D02G1759	GH_A04G0465	0.966425
GH_D02G1759	GH_A04G0504	0.962497
GH_D02G1759	GH_A04G1296	0.976321
GH_D02G1759	GH_A04G1683	0.968366
GH_D02G1759	GH_A04G1768	0.96166
GH_D02G1759	GH_A05G0104	0.952118
GH_D02G1759	GH_A05G0236	0.975695
GH_D02G1759	GH_A05G0263	0.964461
GH_D02G1759	GH_A05G0515	0.962756
GH_D02G1759	GH_A05G0934	0.955725
GH_D02G1759	GH_A05G1079	0.973508
GH_D02G1759	GH_A05G1120	0.988868
GH_D02G1759	GH_A05G1452	0.963824
GH_D02G1759	GH_A05G1481	0.960365
GH_D02G1759	GH_A05G1852	0.961183
GH_D02G1759	GH_A05G1901	0.963596
GH_D02G1759	GH_A05G2080	0.971413
GH_D02G1759	GH_A05G2107	0.953965
GH_D02G1759	GH_A05G2114	0.978363
GH_D02G1759	GH_A05G2211	0.983172
GH_D02G1759	GH_A05G2366	0.959132
GH_D02G1759	GH_A05G2647	0.950475
GH_D02G1759	GH_A05G3109	0.952281
GH_D02G1759	GH_A05G3268	0.968456
GH_D02G1759	GH_A05G3292	0.960565
GH_D02G1759	GH_A05G3581	0.967189
GH_D02G1759	GH_A05G4233	0.969787
GH_D02G1759	GH_A05G4299	0.95254
GH_D02G1759	GH_A05G4320	0.959638
GH_D02G1759	GH_A06G0067	0.974535
GH_D02G1759	GH_A06G0102	0.968236
GH_D02G1759	GH_A06G0226	0.953564
GH_D02G1759	GH_A06G0255	0.96902
GH_D02G1759	GH_A06G0329	0.956929
GH_D02G1759	GH_A06G0353	0.962566
GH_D02G1759	GH_A06G0376	0.972681
GH_D02G1759	GH_A06G0439	0.958398
GH_D02G1759	GH_A06G0594	0.955926
GH_D02G1759	GH_A06G0730	0.969734
GH_D02G1759	GH_A06G0736	0.955409
GH_D02G1759	GH_A06G0779	0.954682
GH_D02G1759	GH_A06G0819	0.967348
GH_D02G1759	GH_A06G1825	0.962797
GH_D02G1759	GH_A06G1856	0.952085
GH_D02G1759	GH_A06G2176	0.984438
GH_D02G1759	GH_A06G2301	0.95465
GH_D02G1759	GH_A07G0033	0.956345
GH_D02G1759	GH_A07G0058	0.962388
GH_D02G1759	GH_A07G0119	0.961105
GH_D02G1759	GH_A07G0304	0.979009
GH_D02G1759	GH_A07G0333	0.974405
GH_D02G1759	GH_A07G0359	0.981169
GH_D02G1759	GH_A07G0413	0.955529
GH_D02G1759	GH_A07G0563	0.956513
GH_D02G1759	GH_A07G0717	0.950839
GH_D02G1759	GH_A07G0820	0.960413
GH_D02G1759	GH_A07G0830	0.955654
GH_D02G1759	GH_A07G1192	0.9639
GH_D02G1759	GH_A07G1409	0.964941
GH_D02G1759	GH_A07G1598	0.961486
GH_D02G1759	GH_A07G2001	0.956823
GH_D02G1759	GH_A07G2259	0.964995
GH_D02G1759	GH_A07G2320	0.962297
GH_D02G1759	GH_A07G2337	0.964953
GH_D02G1759	GH_A07G2364	0.956378
GH_D02G1759	GH_A07G2420	0.971032
GH_D02G1759	GH_A07G2566	0.951236
GH_D02G1759	GH_A08G0260	0.977546
GH_D02G1759	GH_A08G0678	0.954578
GH_D02G1759	GH_A08G0714	0.970354
GH_D02G1759	GH_A08G0916	0.956589
GH_D02G1759	GH_A08G1012	0.966433
GH_D02G1759	GH_A08G1301	0.952475
GH_D02G1759	GH_A08G1363	0.968669
GH_D02G1759	GH_A08G1646	0.980799
GH_D02G1759	GH_A08G1904	0.970039
GH_D02G1759	GH_A08G1943	0.974792
GH_D02G1759	GH_A08G2088	0.959176
GH_D02G1759	GH_A08G2217	0.970074
GH_D02G1759	GH_A08G2479	0.95954
GH_D02G1759	GH_A08G2497	0.968813
GH_D02G1759	GH_A08G2574	0.990508
GH_D02G1759	GH_A08G2723	0.956761
GH_D02G1759	GH_A08G2776	0.975957
GH_D02G1759	GH_A09G0141	0.957615
GH_D02G1759	GH_A09G0217	0.957476
GH_D02G1759	GH_A09G0269	0.982927
GH_D02G1759	GH_A09G0469	0.977829
GH_D02G1759	GH_A09G0689	0.958867
GH_D02G1759	GH_A09G0827	0.968479
GH_D02G1759	GH_A09G0965	0.952583
GH_D02G1759	GH_A09G1233	0.971013
GH_D02G1759	GH_A09G1281	0.958295
GH_D02G1759	GH_A09G1541	0.968261
GH_D02G1759	GH_A09G1732	0.954656
GH_D02G1759	GH_A09G1784	0.975383
GH_D02G1759	GH_A09G1813	0.961052
GH_D02G1759	GH_A09G1907	0.952413
GH_D02G1759	GH_A09G1944	0.966625
GH_D02G1759	GH_A09G2022	0.962759
GH_D02G1759	GH_A09G2050	0.962419
GH_D02G1759	GH_A09G2083	0.951858
GH_D02G1759	GH_A09G2207	0.951491
GH_D02G1759	GH_A09G2449	0.977542
GH_D02G1759	GH_A09G2615	0.982089
GH_D02G1759	GH_A09G2632	0.984151
GH_D02G1759	GH_A09G2633	0.966862
GH_D02G1759	GH_A10G0149	0.960145
GH_D02G1759	GH_A10G0231	0.957681
GH_D02G1759	GH_A10G0329	0.956016
GH_D02G1759	GH_A10G0452	0.950055
GH_D02G1759	GH_A10G0505	0.962689
GH_D02G1759	GH_A10G0647	0.960539
GH_D02G1759	GH_A10G0681	0.959356
GH_D02G1759	GH_A10G1302	0.951975
GH_D02G1759	GH_A10G1353	0.966836
GH_D02G1759	GH_A10G1398	0.97682
GH_D02G1759	GH_A10G1563	0.973757
GH_D02G1759	GH_A10G1580	0.952412
GH_D02G1759	GH_A10G2365	0.97871
GH_D02G1759	GH_A10G2459	0.951976
GH_D02G1759	GH_A10G2676	0.996517
GH_D02G1759	GH_A11G0055	0.972899
GH_D02G1759	GH_A11G0084	0.95093
GH_D02G1759	GH_A11G0485	0.976737
GH_D02G1759	GH_A11G0564	0.958121
GH_D02G1759	GH_A11G0692	0.953109
GH_D02G1759	GH_A11G0846	0.969814
GH_D02G1759	GH_A11G1112	0.974177
GH_D02G1759	GH_A11G1169	0.962774
GH_D02G1759	GH_A11G1230	0.966059
GH_D02G1759	GH_A11G1307	0.98636
GH_D02G1759	GH_A11G1334	0.950052
GH_D02G1759	GH_A11G1761	0.970769
GH_D02G1759	GH_A11G1764	0.960193
GH_D02G1759	GH_A11G1815	0.977426
GH_D02G1759	GH_A11G1826	0.96119
GH_D02G1759	GH_A11G2197	0.972173
GH_D02G1759	GH_A11G2218	0.964643
GH_D02G1759	GH_A11G2242	0.951756
GH_D02G1759	GH_A11G2326	0.951813
GH_D02G1759	GH_A11G2425	0.962475
GH_D02G1759	GH_A11G2487	0.960275
GH_D02G1759	GH_A11G2807	0.975207
GH_D02G1759	GH_A11G2865	0.95438
GH_D02G1759	GH_A11G2999	0.950914
GH_D02G1759	GH_A11G3081	0.950902
GH_D02G1759	GH_A11G3328	0.952209
GH_D02G1759	GH_A11G3414	0.971628
GH_D02G1759	GH_A12G0039	0.970208
GH_D02G1759	GH_A12G0044	0.98049
GH_D02G1759	GH_A12G0132	0.954097
GH_D02G1759	GH_A12G0167	0.980427
GH_D02G1759	GH_A12G0179	0.956174
GH_D02G1759	GH_A12G0417	0.985009
GH_D02G1759	GH_A12G0659	0.954993
GH_D02G1759	GH_A12G0711	0.968055
GH_D02G1759	GH_A12G1205	0.977261
GH_D02G1759	GH_A12G1221	0.955649
GH_D02G1759	GH_A12G1256	0.950313
GH_D02G1759	GH_A12G1335	0.975071
GH_D02G1759	GH_A12G1468	0.990828
GH_D02G1759	GH_A12G1657	0.964431
GH_D02G1759	GH_A12G1781	0.959179
GH_D02G1759	GH_A12G1937	0.971349
GH_D02G1759	GH_A12G2050	0.966834
GH_D02G1759	GH_A12G2208	0.954078
GH_D02G1759	GH_A12G2339	0.980885
GH_D02G1759	GH_A12G2435	0.95632
GH_D02G1759	GH_A12G2497	0.96572
GH_D02G1759	GH_A12G2501	0.990383
GH_D02G1759	GH_A12G2599	0.979463
GH_D02G1759	GH_A12G2651	0.959169
GH_D02G1759	GH_A12G2663	0.980554
GH_D02G1759	GH_A12G2850	0.960302
GH_D02G1759	GH_A12G2856	0.957979
GH_D02G1759	GH_A12G2857	0.974768
GH_D02G1759	GH_A13G0036	0.960154
GH_D02G1759	GH_A13G0125	0.970007
GH_D02G1759	GH_A13G0435	0.975359
GH_D02G1759	GH_A13G0530	0.956328
GH_D02G1759	GH_A13G0536	0.968707
GH_D02G1759	GH_A13G0650	0.951686
GH_D02G1759	GH_A13G1648	0.968976
GH_D02G1759	GH_A13G1670	0.968301
GH_D02G1759	GH_A13G1770	0.965858
GH_D02G1759	GH_A13G1803	0.968005
GH_D02G1759	GH_A13G1974	0.953879
GH_D02G1759	GH_A13G2349	0.961362
GH_D02G1759	GH_A13G2556	0.959375
GH_D02G1759	GH_A13G2660	0.960045
GH_D02G1759	GH_D01G0067	0.950684
GH_D02G1759	GH_D01G0120	0.953033
GH_D02G1759	GH_D01G0278	0.956522
GH_D02G1759	GH_D01G0361	0.955405
GH_D02G1759	GH_D01G0588	0.963361
GH_D02G1759	GH_D01G0891	0.981226
GH_D02G1759	GH_D01G1084	0.953534
GH_D02G1759	GH_D01G1312	0.956708
GH_D02G1759	GH_D01G1456	0.978435
GH_D02G1759	GH_D01G1795	0.963605
GH_D02G1759	GH_D01G1899	0.974099
GH_D02G1759	GH_D01G2028	0.981546
GH_D02G1759	GH_D01G2047	0.973563
GH_D02G1759	GH_D01G2404	0.976071
GH_D02G1759	GH_D02G0207	0.965424
GH_D02G1759	GH_D02G0610	0.958209
GH_D02G1759	GH_D02G1505	0.955652
GH_D02G1759	GH_D02G1711	0.958691
GH_D02G1759	GH_D02G1759	1
GH_D02G1759	GH_D02G1781	0.96479
GH_D02G1759	GH_D02G2143	0.953079
GH_D02G1759	GH_D02G2214	0.979872
GH_D02G1759	GH_D02G2225	0.982771
GH_D02G1759	GH_D02G2411	0.967992
GH_D02G1759	GH_D02G2478	0.953746
GH_D02G1759	GH_D02G2588	0.954246
GH_D02G1759	GH_D02G2609	0.959402
GH_D02G1759	GH_D03G0010	0.978111
GH_D02G1759	GH_D03G0028	0.965921
GH_D02G1759	GH_D03G0043	0.950172
GH_D02G1759	GH_D03G0104	0.966325
GH_D02G1759	GH_D03G0109	0.968349
GH_D02G1759	GH_D03G0207	0.953202
GH_D02G1759	GH_D03G0208	0.960066
GH_D02G1759	GH_D03G0257	0.992748
GH_D02G1759	GH_D03G0395	0.960349
GH_D02G1759	GH_D03G0405	0.988271
GH_D02G1759	GH_D03G0567	0.952708
GH_D02G1759	GH_D03G0967	0.972225
GH_D02G1759	GH_D03G1318	0.971995
GH_D02G1759	GH_D03G1641	0.98416
GH_D02G1759	GH_D03G1743	0.951447
GH_D02G1759	GH_D04G0686	0.950124
GH_D02G1759	GH_D04G0738	0.977241
GH_D02G1759	GH_D04G0832	0.962826
GH_D02G1759	GH_D04G0988	0.973245
GH_D02G1759	GH_D04G1048	0.957307
GH_D02G1759	GH_D04G1177	0.971778
GH_D02G1759	GH_D04G1296	0.977357
GH_D02G1759	GH_D04G1345	0.975347
GH_D02G1759	GH_D04G1388	0.950322
GH_D02G1759	GH_D04G1405	0.962905
GH_D02G1759	GH_D04G1575	0.981188
GH_D02G1759	GH_D04G1579	0.957667
GH_D02G1759	GH_D05G0047	0.966928
GH_D02G1759	GH_D05G0107	0.953808
GH_D02G1759	GH_D05G0132	0.963572
GH_D02G1759	GH_D05G0187	0.972459
GH_D02G1759	GH_D05G0240	0.976373
GH_D02G1759	GH_D05G0347	0.982441
GH_D02G1759	GH_D05G0403	0.956081
GH_D02G1759	GH_D05G0547	0.953135
GH_D02G1759	GH_D05G0678	0.957212
GH_D02G1759	GH_D05G0687	0.969804
GH_D02G1759	GH_D05G0743	0.950793
GH_D02G1759	GH_D05G0925	0.972811
GH_D02G1759	GH_D05G1009	0.961508
GH_D02G1759	GH_D05G1181	0.964871
GH_D02G1759	GH_D05G1210	0.965289
GH_D02G1759	GH_D05G1263	0.978748
GH_D02G1759	GH_D05G1329	0.969651
GH_D02G1759	GH_D05G1342	0.974729
GH_D02G1759	GH_D05G1367	0.971263
GH_D02G1759	GH_D05G1504	0.974736
GH_D02G1759	GH_D05G1530	0.963335
GH_D02G1759	GH_D05G1938	0.96549
GH_D02G1759	GH_D05G2020	0.967261
GH_D02G1759	GH_D05G2097	0.956023
GH_D02G1759	GH_D05G2145	0.963647
GH_D02G1759	GH_D05G2213	0.96693
GH_D02G1759	GH_D05G2223	0.952393
GH_D02G1759	GH_D05G2236	0.966079
GH_D02G1759	GH_D05G2526	0.977063
GH_D02G1759	GH_D05G2668	0.96451
GH_D02G1759	GH_D05G2859	0.982332
GH_D02G1759	GH_D05G2876	0.953568
GH_D02G1759	GH_D05G2987	0.965078
GH_D02G1759	GH_D05G3053	0.96631
GH_D02G1759	GH_D05G3140	0.952594
GH_D02G1759	GH_D05G3196	0.976714
GH_D02G1759	GH_D05G3319	0.966752
GH_D02G1759	GH_D05G3550	0.979533
GH_D02G1759	GH_D05G3730	0.957048
GH_D02G1759	GH_D05G3764	0.963144
GH_D02G1759	GH_D05G3897	0.963656
GH_D02G1759	GH_D06G0085	0.960844
GH_D02G1759	GH_D06G0126	0.976584
GH_D02G1759	GH_D06G0208	0.951249
GH_D02G1759	GH_D06G0263	0.974253
GH_D02G1759	GH_D06G0481	0.956518
GH_D02G1759	GH_D06G0707	0.980425
GH_D02G1759	GH_D06G0713	0.979824
GH_D02G1759	GH_D06G0807	0.966197
GH_D02G1759	GH_D06G0879	0.960204
GH_D02G1759	GH_D06G0901	0.974716
GH_D02G1759	GH_D06G0943	0.953453
GH_D02G1759	GH_D06G1185	0.967849
GH_D02G1759	GH_D06G1197	0.984639
GH_D02G1759	GH_D06G1244	0.956648
GH_D02G1759	GH_D06G1252	0.954727
GH_D02G1759	GH_D06G1366	0.960209
GH_D02G1759	GH_D06G1376	0.953925
GH_D02G1759	GH_D06G1448	0.954345
GH_D02G1759	GH_D06G1563	0.96802
GH_D02G1759	GH_D06G1778	0.973267
GH_D02G1759	GH_D06G1836	0.986615
GH_D02G1759	GH_D06G1885	0.95626
GH_D02G1759	GH_D06G1953	0.960992
GH_D02G1759	GH_D06G2288	0.953274
GH_D02G1759	GH_D07G0044	0.970711
GH_D02G1759	GH_D07G0063	0.975426
GH_D02G1759	GH_D07G0079	0.974457
GH_D02G1759	GH_D07G0082	0.956102
GH_D02G1759	GH_D07G0161	0.950027
GH_D02G1759	GH_D07G0166	0.965104
GH_D02G1759	GH_D07G0471	0.962215
GH_D02G1759	GH_D07G0582	0.982037
GH_D02G1759	GH_D07G0597	0.951674
GH_D02G1759	GH_D07G0843	0.968112
GH_D02G1759	GH_D07G0920	0.966833
GH_D02G1759	GH_D07G0954	0.973606
GH_D02G1759	GH_D07G1107	0.957082
GH_D02G1759	GH_D07G1321	0.960266
GH_D02G1759	GH_D07G1377	0.950277
GH_D02G1759	GH_D07G1573	0.956175
GH_D02G1759	GH_D07G2074	0.950494
GH_D02G1759	GH_D07G2151	0.955147
GH_D02G1759	GH_D07G2268	0.958083
GH_D02G1759	GH_D07G2427	0.956707
GH_D02G1759	GH_D07G2471	0.974552
GH_D02G1759	GH_D07G2521	0.953484
GH_D02G1759	GH_D08G0208	0.972438
GH_D02G1759	GH_D08G0261	0.951448
GH_D02G1759	GH_D08G0276	0.967744
GH_D02G1759	GH_D08G0512	0.972628
GH_D02G1759	GH_D08G0704	0.952904
GH_D02G1759	GH_D08G1352	0.970311
GH_D02G1759	GH_D08G1512	0.964801
GH_D02G1759	GH_D08G1591	0.950867
GH_D02G1759	GH_D08G1632	0.966173
GH_D02G1759	GH_D08G1782	0.951228
GH_D02G1759	GH_D08G1926	0.960628
GH_D02G1759	GH_D08G1955	0.983278
GH_D02G1759	GH_D08G2153	0.961264
GH_D02G1759	GH_D08G2218	0.987588
GH_D02G1759	GH_D08G2227	0.973876
GH_D02G1759	GH_D08G2334	0.958999
GH_D02G1759	GH_D08G2536	0.962692
GH_D02G1759	GH_D08G2720	0.96664
GH_D02G1759	GH_D08G2773	0.964566
GH_D02G1759	GH_D08G2819	0.970557
GH_D02G1759	GH_D09G0122	0.980003
GH_D02G1759	GH_D09G0285	0.972545
GH_D02G1759	GH_D09G0345	0.975371
GH_D02G1759	GH_D09G0380	0.977806
GH_D02G1759	GH_D09G0515	0.9851
GH_D02G1759	GH_D09G0532	0.973826
GH_D02G1759	GH_D09G0626	0.96417
GH_D02G1759	GH_D09G0638	0.971225
GH_D02G1759	GH_D09G0762	0.955481
GH_D02G1759	GH_D09G0775	0.965217
GH_D02G1759	GH_D09G1296	0.958971
GH_D02G1759	GH_D09G1331	0.976352
GH_D02G1759	GH_D09G1384	0.988797
GH_D02G1759	GH_D09G1411	0.954297
GH_D02G1759	GH_D09G1460	0.965481
GH_D02G1759	GH_D09G1524	0.950084
GH_D02G1759	GH_D09G1590	0.95191
GH_D02G1759	GH_D09G1898	0.97104
GH_D02G1759	GH_D09G2017	0.98
GH_D02G1759	GH_D09G2141	0.968016
GH_D02G1759	GH_D09G2292	0.973062
GH_D02G1759	GH_D10G0142	0.968312
GH_D02G1759	GH_D10G0330	0.974972
GH_D02G1759	GH_D10G0535	0.972457
GH_D02G1759	GH_D10G0797	0.963816
GH_D02G1759	GH_D10G0825	0.951592
GH_D02G1759	GH_D10G0875	0.96515
GH_D02G1759	GH_D10G1227	0.968266
GH_D02G1759	GH_D10G1749	0.965284
GH_D02G1759	GH_D10G1977	0.960465
GH_D02G1759	GH_D10G2153	0.950394
GH_D02G1759	GH_D10G2637	0.96793
GH_D02G1759	GH_D10G2646	0.957044
GH_D02G1759	GH_D10G2808	0.951013
GH_D02G1759	GH_D11G0023	0.962694
GH_D02G1759	GH_D11G0024	0.970582
GH_D02G1759	GH_D11G0041	0.952979
GH_D02G1759	GH_D11G0163	0.970148
GH_D02G1759	GH_D11G0250	0.988452
GH_D02G1759	GH_D11G0475	0.967218
GH_D02G1759	GH_D11G0479	0.967359
GH_D02G1759	GH_D11G0506	0.973351
GH_D02G1759	GH_D11G0561	0.969406
GH_D02G1759	GH_D11G0705	0.951549
GH_D02G1759	GH_D11G1101	0.958883
GH_D02G1759	GH_D11G1142	0.964814
GH_D02G1759	GH_D11G1336	0.951493
GH_D02G1759	GH_D11G1403	0.958464
GH_D02G1759	GH_D11G1484	0.981845
GH_D02G1759	GH_D11G1487	0.957834
GH_D02G1759	GH_D11G1527	0.953898
GH_D02G1759	GH_D11G1636	0.953325
GH_D02G1759	GH_D11G1796	0.971698
GH_D02G1759	GH_D11G1872	0.980638
GH_D02G1759	GH_D11G2111	0.961033
GH_D02G1759	GH_D11G2224	0.970992
GH_D02G1759	GH_D11G2331	0.967269
GH_D02G1759	GH_D11G2430	0.955065
GH_D02G1759	GH_D11G2461	0.968715
GH_D02G1759	GH_D11G2483	0.969463
GH_D02G1759	GH_D11G2956	0.965236
GH_D02G1759	GH_D12G0100	0.996556
GH_D02G1759	GH_D12G0113	0.956857
GH_D02G1759	GH_D12G0142	0.964832
GH_D02G1759	GH_D12G0184	0.96214
GH_D02G1759	GH_D12G0243	0.962703
GH_D02G1759	GH_D12G0684	0.969724
GH_D02G1759	GH_D12G0883	0.972615
GH_D02G1759	GH_D12G0964	0.962602
GH_D02G1759	GH_D12G1171	0.955812
GH_D02G1759	GH_D12G1661	0.983282
GH_D02G1759	GH_D12G1783	0.952356
GH_D02G1759	GH_D12G1826	0.965067
GH_D02G1759	GH_D12G1827	0.976302
GH_D02G1759	GH_D12G1888	0.952641
GH_D02G1759	GH_D12G2427	0.953864
GH_D02G1759	GH_D12G2495	0.951639
GH_D02G1759	GH_D12G2621	0.982899
GH_D02G1759	GH_D12G2959	0.967375
GH_D02G1759	GH_D13G0085	0.955481
GH_D02G1759	GH_D13G0186	0.959576
GH_D02G1759	GH_D13G0227	0.961247
GH_D02G1759	GH_D13G0424	0.967881
GH_D02G1759	GH_D13G0466	0.974126
GH_D02G1759	GH_D13G0617	0.961689
GH_D02G1759	GH_D13G0624	0.950935
GH_D02G1759	GH_D13G0692	0.95513
GH_D02G1759	GH_D13G0746	0.967607
GH_D02G1759	GH_D13G0789	0.958799
GH_D02G1759	GH_D13G0934	0.952677
GH_D02G1759	GH_D13G1537	0.975423
GH_D02G1759	GH_D13G1572	0.976911
GH_D02G1759	GH_D13G1599	0.950646
GH_D02G1759	GH_D13G1676	0.981882
GH_D02G1759	GH_D13G1696	0.955757
GH_D02G1759	GH_D13G1756	0.964678
GH_D02G1759	GH_D13G1757	0.969233
GH_D02G1759	GH_D13G1833	0.958056
GH_D02G1759	GH_D13G2126	0.967209
GH_D02G1759	GH_D13G2430	0.967327
GH_D02G1759	GH_scaffold32466_objG0001	0.952529
