# Supplementary material for: Genome-wide characterization of trichome birefringence-like genes provides insights into fiber yield improvement
Source: Front Plant Sci. 2023 Mar 15;14:1127760. doi: 10.3389/fpls.2023.1127760 (PMC10050746; doi:10.3389/fpls.2023.1127760)
Supplement: Supplementary file 8 [file Table_5.xlsx]

## Sheet: D02G1759_blue_95
Table S5. The KEGG enrichment results in the blue module with a weighting above 0.95.
KEGG_ClassA	KEGG_ClassB	Pathway	Gene num	Pvalue	Qvalue	Pathway ID
Genetic Information Processing	Translation	Aminoacyl-tRNA biosynthesis	7	6.15744e-05	0.00246298	ko00970
Genetic Information Processing	Replication and repair	Mismatch repair	4	0.000360844	0.00721687	ko03430
Genetic Information Processing	Replication and repair	DNA replication	4	0.000644942	0.00859923	ko03030
Genetic Information Processing	Replication and repair	Homologous recombination	4	0.00607992	0.0607992	ko03440
Genetic Information Processing	Translation	Nucleocytoplasmic transport	5	0.0539262	0.43141	ko03013
Metabolism	Metabolism of terpenoids and polyketides	Carotenoid biosynthesis	2	0.0862875	0.57525	ko00906
Metabolism	Carbohydrate metabolism	Pyruvate metabolism	3	0.119256	0.622197	ko00620
Metabolism	Lipid metabolism	alpha-Linolenic acid metabolism	2	0.151208	0.622197	ko00592
Environmental Information Processing	Signal transduction	Plant hormone signal transduction	8	0.153782	0.622197	ko04075
Genetic Information Processing	Translation	mRNA surveillance pathway	3	0.227023	0.622197	ko03015
Metabolism	Amino acid metabolism	Lysine degradation	1	0.240337	0.622197	ko00310
Metabolism	Biosynthesis of other secondary metabolites	Flavone and flavonol biosynthesis	1	0.24508	0.622197	ko00944
Metabolism	Glycan biosynthesis and metabolism	Glycosphingolipid biosynthesis - ganglio series	1	0.249794	0.622197	ko00604
Environmental Information Processing	Signal transduction	MAPK signaling pathway - plant	5	0.259932	0.622197	ko04016
Metabolism	Carbohydrate metabolism	Starch and sucrose metabolism	2	0.308227	0.622197	ko00500
Genetic Information Processing	Transcription	Spliceosome	3	0.320011	0.622197	ko03040
Metabolism	Biosynthesis of other secondary metabolites	Phenylpropanoid biosynthesis	2	0.324309	0.622197	ko00940
Metabolism	Metabolism of terpenoids and polyketides	Sesquiterpenoid and triterpenoid biosynthesis	1	0.334051	0.622197	ko00909
Metabolism	Metabolism of cofactors and vitamins	Ubiquinone and other terpenoid-quinone biosynthesis	1	0.36668	0.622197	ko00130
Metabolism	Metabolism of terpenoids and polyketides	Diterpenoid biosynthesis	1	0.393938	0.622197	ko00904
Metabolism	Biosynthesis of other secondary metabolites	Isoflavonoid biosynthesis	1	0.393938	0.622197	ko00943
Genetic Information Processing	Folding, sorting and degradation	RNA degradation	2	0.39641	0.622197	ko03018
Genetic Information Processing	Replication and repair	Nucleotide excision repair	1	0.397737	0.622197	ko03420
Metabolism	Global and overview maps	Biosynthesis of secondary metabolites	13	0.409509	0.622197	ko01110
Metabolism	Lipid metabolism	Sphingolipid metabolism	1	0.420043	0.622197	ko00600
Metabolism	Carbohydrate metabolism	Galactose metabolism	1	0.43801	0.622197	ko00052
Metabolism	Metabolism of terpenoids and polyketides	Zeatin biosynthesis	1	0.448526	0.622197	ko00908
Metabolism	Glycan biosynthesis and metabolism	Glycosaminoglycan degradation	1	0.462247	0.622197	ko00531
Metabolism	Biosynthesis of other secondary metabolites	Tropane, piperidine and pyridine alkaloid biosynthesis	1	0.472318	0.622197	ko00960
Metabolism	Energy metabolism	Carbon fixation in photosynthetic organisms	1	0.475633	0.622197	ko00710
Metabolism	Lipid metabolism	Cutin, suberine and wax biosynthesis	1	0.482203	0.622197	ko00073
Metabolism	Global and overview maps	Carbon metabolism	2	0.534688	0.668361	ko01200
Metabolism	Carbohydrate metabolism	Glycolysis / Gluconeogenesis	1	0.560593	0.679506	ko00010
Metabolism	Glycan biosynthesis and metabolism	Other glycan degradation	1	0.627292	0.73799	ko00511
Metabolism	Global and overview maps	Metabolic pathways	19	0.687994	0.77101	ko01100
Metabolism	Global and overview maps	Biosynthesis of amino acids	1	0.693909	0.77101	ko01230
Metabolism	Carbohydrate metabolism	Pentose and glucuronate interconversions	1	0.840646	0.908807	ko00040
Organismal Systems	Environmental adaptation	Plant-pathogen interaction	3	0.919334	0.930049	ko04626
Cellular Processes	Transport and catabolism	Endocytosis	1	0.925817	0.930049	ko04144
Organismal Systems	Environmental adaptation	Circadian rhythm - plant	1	0.930049	0.930049	ko04712
